# Supplementary material for: The preoperative prognostic value of the radiomics nomogram based on CT combined with machine learning in patients with intrahepatic cholangiocarcinoma
Source: World J Surg Oncol. 2021 Aug 1;19:45. doi: 10.1186/s12957-021-02162-0 (PMC8327418; doi:10.1186/s12957-021-02162-0)
Supplement: Supplementary file 4 — Additional file 4: Supplement Figure 1 and 2. Radiomics feature selection using a parametric method, the LASSO logistic regression. [file 12957_2021_2162_MOESM4_ESM.zip]

Archive with 2 entries (2 files):
- Supplementary figure 1.tiff
- Supplementary figure 2.tiff
